# Supplementary material for: Coordinated regulation of photosynthesis in rice increases yield and tolerance to environmental stress
Source: Nat Commun. 2014 Oct 31;5:5302. doi: 10.1038/ncomms6302 (PMC4220491; doi:10.1038/ncomms6302)
Supplement: Supplementary Data Set — GO Biological processes enrichment analysis of rice HYR lines [file ncomms6302-s2.xls]

## Sheet: Rice_HYR_qp05-rice_agba
Factor	Fac. No.Genes	GeneSet	GS. No.Genes	Gene Set Description	No. Common. Genes	Overlap	Jaccard	ES.qval
HYR_Up	692	GO:0015995	17	chlorophyll biosynthetic process	10	0.588235	0.0143062	5.5593
HYR_Up	692	GO:0006725	173	cellular aromatic compound metabolic process	34	0.196532	0.0409146	5.43572
HYR_Up	692	GO:0006519	370	cellular amino acid and derivative metabolic process	56	0.151351	0.055666	5.37529
HYR_Up	692	GO:0015994	20	chlorophyll metabolic process	10	0.5	0.014245	4.83485
HYR_Up	692	GO:0006778	30	porphyrin metabolic process	12	0.4	0.0169014	4.74088
HYR_Up	692	GO:0006779	25	porphyrin biosynthetic process	11	0.44	0.0155807	4.74054
HYR_Up	692	GO:0033014	26	tetrapyrrole biosynthetic process	11	0.423077	0.0155587	4.61018
HYR_Up	692	GO:0033013	31	tetrapyrrole metabolic process	12	0.387097	0.0168776	4.59723
HYR_Up	692	GO:0045229	167	external encapsulating structure organization	31	0.185629	0.0374396	4.57039
HYR_Up	692	GO:0007047	167	cell wall organization	31	0.185629	0.0374396	4.554
HYR_Up	692	GO:0034641	215	cellular nitrogen compound metabolic process	36	0.167442	0.0413318	4.34815
HYR_Up	692	GO:0009698	47	phenylpropanoid metabolic process	14	0.297872	0.0193103	4.04393
HYR_Up	692	GO:0009308	365	amine metabolic process	51	0.139726	0.0506958	4.04103
HYR_Up	692	GO:0042440	36	pigment metabolic process	12	0.333333	0.0167598	3.9397
HYR_Up	692	GO:0046148	31	pigment biosynthetic process	11	0.354839	0.0154494	3.85499
HYR_Up	692	GO:0009813	6	flavonoid biosynthetic process	5	0.833333	0.00721501	3.63332
HYR_Up	692	GO:0019438	58	aromatic compound biosynthetic process	15	0.258621	0.0204082	3.63189
HYR_Up	692	GO:0018130	46	heterocycle biosynthetic process	13	0.282609	0.017931	3.53162
HYR_Up	692	GO:0009072	53	aromatic amino acid family metabolic process	14	0.264151	0.0191518	3.4988
HYR_Up	692	GO:0030243	47	cellulose metabolic process	13	0.276596	0.0179063	3.4526
HYR_Up	692	GO:0043436	475	oxoacid metabolic process	59	0.124211	0.0532491	3.33506
HYR_Up	692	GO:0019752	475	carboxylic acid metabolic process	59	0.124211	0.0532491	3.32507
HYR_Up	692	GO:0006082	476	organic acid metabolic process	59	0.12395	0.0532011	3.31766
HYR_Up	692	GO:0009812	7	flavonoid metabolic process	5	0.714286	0.00720461	3.22849
HYR_Up	692	GO:0006575	111	cellular amino acid derivative metabolic process	21	0.189189	0.0268542	3.22163
HYR_Up	692	GO:0042180	481	cellular ketone metabolic process	59	0.122661	0.0529623	3.22078
HYR_Up	692	GO:0044106	275	cellular amine metabolic process	39	0.141818	0.0420259	3.21751
HYR_Up	692	GO:0006520	275	cellular amino acid metabolic process	39	0.141818	0.0420259	3.20817
HYR_Up	692	GO:0030244	27	cellulose biosynthetic process	9	0.333333	0.0126761	2.96654
HYR_Up	692	GO:0006629	518	lipid metabolic process	61	0.117761	0.0530896	2.8819
HYR_Up	692	GO:0005976	174	polysaccharide metabolic process	27	0.155172	0.0321812	2.7595
HYR_Up	692	GO:0005975	739	carbohydrate metabolic process	80	0.115607	0.0592154	2.73128
HYR_Up	692	GO:0044271	186	nitrogen compound biosynthetic process	28	0.150538	0.0329412	2.68692
HYR_Up	692	GO:0015979	73	photosynthesis	15	0.205479	0.02	2.64265
HYR_Up	692	GO:0044042	108	glucan metabolic process	19	0.175926	0.0243278	2.54342
HYR_Up	692	GO:0009699	14	phenylpropanoid biosynthetic process	6	0.428571	0.00857143	2.52723
HYR_Up	692	GO:0019748	119	secondary metabolic process	20	0.168067	0.0252845	2.4591
HYR_Up	692	GO:0000271	71	polysaccharide biosynthetic process	14	0.197183	0.0186916	2.28885
HYR_Up	692	GO:0009073	34	aromatic amino acid family biosynthetic process	9	0.264706	0.0125523	2.26017
HYR_Up	692	GO:0046417	35	chorismate metabolic process	9	0.257143	0.0125348	2.17095
HYR_Up	692	GO:0044264	99	cellular polysaccharide metabolic process	17	0.171717	0.0219638	2.16433
HYR_Up	692	GO:0055114	1225	oxidation reduction	117	0.169075	0.065	2.13038
HYR_Up	692	GO:0033692	67	cellular polysaccharide biosynthetic process	13	0.19403	0.0174263	2.10295
HYR_Up	692	GO:0044262	232	cellular carbohydrate metabolic process	30	0.12931	0.033557	1.95406
HYR_Up	692	GO:0006073	88	cellular glucan metabolic process	15	0.170455	0.0196078	1.91396
HYR_Up	692	GO:0042168	8	heme metabolic process	4	0.5	0.00574713	1.9108
HYR_Up	692	GO:0044270	32	nitrogen compound catabolic process	8	0.25	0.0111732	1.89596
HYR_Up	692	GO:0016051	117	carbohydrate biosynthetic process	18	0.153846	0.022756	1.85247
HYR_Up	692	GO:0009063	26	cellular amino acid catabolic process	7	0.269231	0.00984529	1.82712
HYR_Up	692	GO:0009310	26	amine catabolic process	7	0.269231	0.00984529	1.82293
HYR_Up	692	GO:0009250	56	glucan biosynthetic process	11	0.196429	0.0149254	1.81958
HYR_Up	692	GO:0019953	14	sexual reproduction	5	0.357143	0.00713267	1.78101
HYR_Up	692	GO:0016053	231	organic acid biosynthetic process	29	0.125541	0.0324385	1.74973
HYR_Up	692	GO:0046394	231	carboxylic acid biosynthetic process	29	0.125541	0.0324385	1.74576
HYR_Up	692	GO:0043648	58	dicarboxylic acid metabolic process	11	0.189655	0.014885	1.73742
HYR_Up	692	GO:0046483	254	heterocycle metabolic process	31	0.122047	0.0338798	1.71016
HYR_Up	692	GO:0034637	95	cellular carbohydrate biosynthetic process	15	0.157895	0.0194301	1.65949
HYR_Up	692	GO:0051188	96	cofactor biosynthetic process	15	0.15625	0.0194049	1.62962
HYR_Up	692	GO:0016054	31	organic acid catabolic process	7	0.225806	0.00977654	1.4464
HYR_Up	692	GO:0046395	31	carboxylic acid catabolic process	7	0.225806	0.00977654	1.44294
HYR_Up	692	GO:0019684	17	photosynthesis, light reaction	5	0.294118	0.00710227	1.441
HYR_Up	692	GO:0006783	6	heme biosynthetic process	3	0.5	0.00431655	1.39763
HYR_Up	692	GO:0007017	76	microtubule-based process	12	0.157895	0.015873	1.31507
HYR_Up	692	GO:0006979	146	response to oxidative stress	19	0.130137	0.023199	1.27229
HYR_Up	692	GO:0051186	157	cofactor metabolic process	20	0.127389	0.0241255	1.25561
HYR_Up	692	GO:0009069	34	serine family amino acid metabolic process	7	0.205882	0.00973574	1.24116
HYR_Up	692	GO:0042439	13	ethanolamine and derivative metabolic process	4	0.307692	0.00570613	1.18074
HYR_Up	692	GO:0042398	52	cellular amino acid derivative biosynthetic process	9	0.173077	0.0122449	1.18039
HYR_Up	692	GO:0046470	13	phosphatidylcholine metabolic process	4	0.307692	0.00570613	1.17758
HYR_Up	692	GO:0007018	62	microtubule-based movement	10	0.16129	0.0134409	1.13899
HYR_Up	692	GO:0009074	8	aromatic amino acid family catabolic process	3	0.375	0.00430416	1.06136
HYR_Up	692	GO:0006559	8	L-phenylalanine catabolic process	3	0.375	0.00430416	1.05842
HYR_Up	692	GO:0019439	30	aromatic compound catabolic process	6	0.2	0.00837989	1.01144
HYR_Down	1133	GO:0010467	1281	gene expression	271	0.239188	0.126458	21.2542
HYR_Down	1133	GO:0006412	394	translation	120	0.304569	0.0852878	20.779
HYR_Down	1133	GO:0006396	208	RNA processing	74	0.355769	0.0584057	16.2978
HYR_Down	1133	GO:0016070	372	RNA metabolic process	102	0.274194	0.0727014	13.9574
HYR_Down	1133	GO:0042254	50	ribosome biogenesis	25	0.5	0.0215889	8.23771
HYR_Down	1133	GO:0022613	52	ribonucleoprotein complex biogenesis	25	0.480769	0.0215517	7.84249
HYR_Down	1133	GO:0034660	139	ncRNA metabolic process	44	0.316547	0.0358306	7.37476
HYR_Down	1133	GO:0034613	137	cellular protein localization	43	0.313869	0.0350448	7.154
HYR_Down	1133	GO:0070727	137	cellular macromolecule localization	43	0.313869	0.0350448	7.10285
HYR_Down	1133	GO:0034470	80	ncRNA processing	29	0.3625	0.0244932	6.00564
HYR_Down	1133	GO:0046907	156	intracellular transport	44	0.282051	0.0353414	5.84097
HYR_Down	1133	GO:0006886	132	intracellular protein transport	39	0.295455	0.0318108	5.67584
HYR_Down	1133	GO:0033036	271	macromolecule localization	62	0.228782	0.0461997	5.06432
HYR_Down	1133	GO:0016072	33	rRNA metabolic process	16	0.484848	0.013913	5.0091
HYR_Down	1133	GO:0006364	33	rRNA processing	16	0.484848	0.013913	4.98428
HYR_Down	1133	GO:0051641	221	cellular localization	52	0.235294	0.0399386	4.60324
HYR_Down	1133	GO:0006457	188	protein folding	46	0.244681	0.0360784	4.57201
HYR_Down	1133	GO:0008104	265	protein localization	59	0.222642	0.0440627	4.53914
HYR_Down	1133	GO:0045184	258	establishment of protein localization	55	0.213178	0.0411677	3.71605
HYR_Down	1133	GO:0015031	258	protein transport	55	0.213178	0.0411677	3.70346
HYR_Down	1133	GO:0051649	212	establishment of localization in cell	47	0.221698	0.0362096	3.56501
HYR_Down	1133	GO:0006399	109	tRNA metabolic process	29	0.266055	0.0239077	3.46661
HYR_Down	1133	GO:0009451	41	RNA modification	15	0.365854	0.0129422	3.21678
HYR_Down	1133	GO:0033365	17	protein localization in organelle	9	0.529412	0.00788782	3.16753
HYR_Down	1133	GO:0007006	8	mitochondrial membrane organization	6	0.75	0.00528634	3.0228
HYR_Down	1133	GO:0006397	49	mRNA processing	16	0.326531	0.0137221	2.84843
HYR_Down	1133	GO:0017038	19	protein import	9	0.473684	0.00787402	2.73222
HYR_Down	1133	GO:0006626	12	protein targeting to mitochondrion	7	0.583333	0.00615114	2.71245
HYR_Down	1133	GO:0070585	12	protein localization in mitochondrion	7	0.583333	0.00615114	2.70527
HYR_Down	1133	GO:0016071	56	mRNA metabolic process	17	0.303571	0.0145051	2.67176
HYR_Down	1133	GO:0044085	209	cellular component biogenesis	43	0.205742	0.0331024	2.63847
HYR_Down	1133	GO:0016044	33	membrane organization	12	0.363636	0.0103986	2.54878
HYR_Down	1133	GO:0006605	29	protein targeting	11	0.37931	0.00955691	2.4949
HYR_Down	1133	GO:0007005	13	mitochondrion organization	7	0.538462	0.00614574	2.49049
HYR_Down	1133	GO:0051276	114	chromosome organization	27	0.236842	0.0221311	2.49016
HYR_Down	1133	GO:0006839	14	mitochondrial transport	7	0.5	0.00614035	2.25492
HYR_Down	1133	GO:0006325	107	chromatin organization	25	0.233645	0.0205761	2.21349
HYR_Down	1133	GO:0006281	114	DNA repair	26	0.22807	0.021294	2.16554
HYR_Down	1133	GO:0006821	11	chloride transport	6	0.545455	0.00527241	2.13089
HYR_Down	1133	GO:0034984	115	cellular response to DNA damage stimulus	26	0.226087	0.0212766	2.12117
HYR_Down	1133	GO:0006996	197	organelle organization	39	0.19797	0.0302091	2.11598
HYR_Down	1133	GO:0045039	5	protein import into mitochondrial inner membrane	4	0.8	0.00352734	2.0995
HYR_Down	1133	GO:0006974	116	response to DNA damage stimulus	26	0.224138	0.0212592	2.09726
HYR_Down	1133	GO:0051205	5	protein insertion into membrane	4	0.8	0.00352734	2.09448
HYR_Down	1133	GO:0007007	5	inner mitochondrial membrane organization	4	0.8	0.00352734	2.0894
HYR_Down	1133	GO:0051668	5	localization within membrane	4	0.8	0.00352734	2.08426
HYR_Down	1133	GO:0006479	8	protein amino acid methylation	5	0.625	0.00440141	2.07506
HYR_Down	1133	GO:0008213	8	protein amino acid alkylation	5	0.625	0.00440141	2.07026
HYR_Down	1133	GO:0006413	29	translational initiation	10	0.344828	0.00868056	1.96775
HYR_Down	1133	GO:0001522	20	pseudouridine synthesis	8	0.4	0.0069869	1.96228
HYR_Down	1133	GO:0006612	16	protein targeting to membrane	7	0.4375	0.0061296	1.93469
HYR_Down	1133	GO:0008033	50	tRNA processing	14	0.28	0.011976	1.91017
HYR_Down	1133	GO:0048511	9	rhythmic process	5	0.555556	0.00439754	1.81961
HYR_Down	1133	GO:0006334	36	nucleosome assembly	11	0.305556	0.00949914	1.78607
HYR_Down	1133	GO:0031497	36	chromatin assembly	11	0.305556	0.00949914	1.78199
HYR_Down	1133	GO:0034728	36	nucleosome organization	11	0.305556	0.00949914	1.77788
HYR_Down	1133	GO:0033554	137	cellular response to stress	28	0.20438	0.0225443	1.73826
HYR_Down	1133	GO:0006323	37	DNA packaging	11	0.297297	0.00949094	1.70873
HYR_Down	1133	GO:0042592	139	homeostatic process	28	0.201439	0.022508	1.6588
HYR_Down	1133	GO:0006418	60	tRNA aminoacylation for protein translation	15	0.25	0.0127334	1.63042
HYR_Down	1133	GO:0043038	60	amino acid activation	15	0.25	0.0127334	1.62675
HYR_Down	1133	GO:0043039	60	tRNA aminoacylation	15	0.25	0.0127334	1.62306
HYR_Down	1133	GO:0006814	19	sodium ion transport	7	0.368421	0.00611354	1.53572
HYR_Down	1133	GO:0046516	7	hypusine metabolic process	4	0.571429	0.00352113	1.47969
HYR_Down	1133	GO:0008612	7	peptidyl-lysine modification to hypusine	4	0.571429	0.00352113	1.47618
HYR_Down	1133	GO:0018205	7	peptidyl-lysine modification	4	0.571429	0.00352113	1.47263
HYR_Down	1133	GO:0016568	46	chromatin modification	12	0.26087	0.0102828	1.4305
HYR_Down	1133	GO:0008643	43	carbohydrate transport	11	0.255814	0.00944206	1.2399
HYR_Down	1133	GO:0051128	17	regulation of cellular component organization	6	0.352941	0.00524476	1.20601
HYR_Down	1133	GO:0016246	5	RNA interference	3	0.6	0.00264317	1.09917
HYR_Down	1133	GO:0010074	5	maintenance of meristem identity	3	0.6	0.00264317	1.09608
HYR_Down	1133	GO:0006772	9	thiamin metabolic process	4	0.444444	0.00351494	1.08317
HYR_Down	1133	GO:0042723	9	thiamin and derivative metabolic process	4	0.444444	0.00351494	1.08018
HYR_Down	1133	GO:0060249	9	anatomical structure homeostasis	4	0.444444	0.00351494	1.07718
HYR_Down	1133	GO:0042724	9	thiamin and derivative biosynthetic process	4	0.444444	0.00351494	1.07415
HYR_Down	1133	GO:0000154	9	rRNA modification	4	0.444444	0.00351494	1.0711
HYR_Down	1133	GO:0016485	14	protein processing	5	0.357143	0.00437828	1.01052
HYR_Down	1133	GO:0051604	14	protein maturation	5	0.357143	0.00437828	1.00762
